# Supplementary material for: Structural Configuration Effects of Freestanding TiO2 Nanotube Arrays on Power Conversion Efficiency in Dye-Sensitized Solar Cells
Source: Materials (Basel). 2025 Nov 10;18(22):5101. doi: 10.3390/ma18225101 (PMC12654371; doi:10.3390/ma18225101)
Supplement: Supplementary file 1 [file materials-18-05101-s001.zip]

Archive with 1 entries (1 files):
- materials-3938607-supplementary.pdf
